# Supplementary material for: Context-Dependent Alterations of E-Cadherin, β-Catenin, and Vimentin in Endometrial Ciliated Epithelial Change: An Exploratory Immunohistochemical Study
Source: Diagnostics (Basel). 2026 May 27;16(11):1646. doi: 10.3390/diagnostics16111646 (PMC13257306; doi:10.3390/diagnostics16111646)
Supplement: Supplementary file 1 [file diagnostics-16-01646-s001.zip]

Archive with 1 entries (1 files):
- diagnostics-4242747-supplementary.pdf
